# Supplementary material for: Morphological and molecular evidence support the intertidal barnacle Octomeris intermedia Nilsson-Cantell, 1921 (Thoracica, Chthamalidae) as a valid species in Indo-Pacific waters
Source: Zookeys. 2020 Feb 20;914:1–31. doi: 10.3897/zookeys.914.49328 (PMC7046729; doi:10.3897/zookeys.914.49328)
Supplement: XML Treatment for Octomeris brunnea [file zookeys.914.49328-treatment1.xml]

<!DOCTYPE tp:taxon-treatment
  PUBLIC "-//TaxonX//DTD Taxonomic Treatment Publishing DTD v0 20100105//EN" "tax-treatment-NSO.dtd">
<tp:taxon-treatment xmlns:tp="http://www.plazi.org/taxpub"><tp:treatment-meta><kwd-group><label>Taxon classification</label><kwd><named-content xmlns:xlink="http://www.w3.org/1999/xlink" content-type="kingdom">Animalia</named-content></kwd><kwd><named-content xmlns:xlink="http://www.w3.org/1999/xlink" content-type="order">Sessilia</named-content></kwd><kwd><named-content xmlns:xlink="http://www.w3.org/1999/xlink" content-type="family">Chthamalidae</named-content></kwd></kwd-group><mixed-citation publication-type="journal"><person-group><name><surname>Chan</surname><given-names>Benny K.K.</given-names></name><name><surname>Tsao</surname><given-names>Yao Feng</given-names></name><name><surname>Ganmanee</surname><given-names>Monthon</given-names></name></person-group><article-title>Morphological and molecular evidence support the intertidal barnacle <italic><tp:taxon-name><tp:taxon-name-part taxon-name-part-type="genus" reg="Octomeris">Octomeris</tp:taxon-name-part> <tp:taxon-name-part taxon-name-part-type="species" reg="intermedia">intermedia</tp:taxon-name-part></tp:taxon-name></italic> Nilsson-Cantell, 1921 (<tp:taxon-name><tp:taxon-name-part taxon-name-part-type="superorder">Thoracica</tp:taxon-name-part></tp:taxon-name>, <tp:taxon-name><tp:taxon-name-part taxon-name-part-type="family">Chthamalidae</tp:taxon-name-part></tp:taxon-name>) as a valid species in Indo-Pacific waters</article-title><source>Zookeys</source><day>20</day><month>2</month><year>2020</year><volume>914</volume><fpage>1</fpage><lpage>31</lpage><pub-id pub-id-type="doi">10.3897/zookeys.914.49328</pub-id></mixed-citation></tp:treatment-meta><tp:nomenclature><tp:taxon-name><object-id xmlns:xlink="http://www.w3.org/1999/xlink" content-type="arpha" xlink:type="simple">22EBAAB5-3E73-5B62-BFB7-7FECE103B54A</object-id>
              <tp:taxon-name-part taxon-name-part-type="genus" reg="Octomeris">Octomeris</tp:taxon-name-part>
              <tp:taxon-name-part taxon-name-part-type="species" reg="brunnea">brunnea</tp:taxon-name-part>
            </tp:taxon-name><tp:taxon-authority>Darwin, 1854</tp:taxon-authority><xref ref-type="fig" rid="F2">Figures 2G</xref><xref ref-type="fig" rid="F3">, 3</xref><xref ref-type="fig" rid="F4">, 4</xref><xref ref-type="fig" rid="F5">, 5</xref><xref ref-type="fig" rid="F6">, 6</xref><xref ref-type="fig" rid="F7">, 7</xref><xref ref-type="fig" rid="F8">, 8</xref><xref ref-type="fig" rid="F9">, 9</xref><xref ref-type="fig" rid="F15">, 15D–F</xref><xref ref-type="fig" rid="F16">, 16D–F</xref><tp:nomenclature-citation-list><tp:nomenclature-citation><tp:taxon-name>
                  <tp:taxon-name-part taxon-name-part-type="genus" reg="Octomeris">Octomeris</tp:taxon-name-part> <tp:taxon-name-part taxon-name-part-type="species" reg="brunnea">brunnea</tp:taxon-name-part></tp:taxon-name><comment>Darwin, 1854: 484, pl 20, figs 3a, b; <xref ref-type="bibr" rid="B46">Weltner 1897</xref>: 274; <xref ref-type="bibr" rid="B15">Gruvel 1905</xref>: 197, fig. 217; <xref ref-type="bibr" rid="B27">Nilsson-Cantell 1921</xref>: 299, figs 58, 59, pl 3, fig. 7; −1931: 108; −<xref ref-type="bibr" rid="B29">1932</xref>, 14; <xref ref-type="bibr" rid="B18">Hiro 1939</xref>: 252, figs 3–4, 6a, b; <xref ref-type="bibr" rid="B43">Utinomi 1949</xref>: 25; −1958: 307; <xref ref-type="bibr" rid="B10">Endean, Kenny and Stephenson 1956</xref>: 122, 127, tab. 1; <xref ref-type="bibr" rid="B11">Endean, Stephenson and Kenny 1956</xref>: 332, 336, app II; <xref ref-type="bibr" rid="B34">Pope 1965</xref>: 20, figs 1c, 2b, pl 1: figs 3, 6; <xref ref-type="bibr" rid="B26">Newman and Ross 1976</xref>: 40; <xref ref-type="bibr" rid="B35">Poltarukha 1996</xref>: 992; <xref ref-type="bibr" rid="B23">Liu and Ren 2007</xref>: 283, fig. 123; <xref ref-type="bibr" rid="B4">Chan et al. 2009</xref>: 153: figs 128–130; <xref ref-type="bibr" rid="B19">Jones 2012</xref>: tabs 1, 2.</comment></tp:nomenclature-citation></tp:nomenclature-citation-list></tp:nomenclature><tp:treatment-sec sec-type="material" id="SECID0ERGBG"><title>Materials examined.</title><p><named-content xmlns:xlink="http://www.w3.org/1999/xlink" content-type="dwc:institutional_code" xlink:type="simple">ASIZCR</named-content>-000431. Intertidal rocks at General Rock, Green Island, Taiwan (<named-content xmlns:xlink="http://www.w3.org/1999/xlink" content-type="dwc:verbatimCoordinates" xlink:type="simple"><named-content content-type="geo-json" specific-use="{&#34;type&#34;:&#34;Point&#34;,&#34;coordinates&#34;:[121.490833,22.672500]}" id="NCID0ECHBG" xlink:type="simple">22°40.35'N, 121°29.45E</named-content></named-content>, 16 August 2019, 1 specimen). CEL-Octm_GI_01. Intertidal rocks at General Rock, Green Island, Taiwan (<named-content xmlns:xlink="http://www.w3.org/1999/xlink" content-type="dwc:verbatimCoordinates" xlink:type="simple"><named-content content-type="geo-json" specific-use="{&#34;type&#34;:&#34;Point&#34;,&#34;coordinates&#34;:[121.490833,22.672500]}" id="NCID0EKHBG" xlink:type="simple">22°40.35'N, 121°29.45'E</named-content></named-content>, 16 August 2019, 5 specimens). CEL-KT-131. Intertidal rocks at Hai Kou, Kenting, Taiwan (<named-content xmlns:xlink="http://www.w3.org/1999/xlink" content-type="dwc:verbatimCoordinates" xlink:type="simple"><named-content content-type="geo-json" specific-use="{&#34;type&#34;:&#34;Point&#34;,&#34;coordinates&#34;:[120.709333,22.101000]}" id="NCID0ESHBG" xlink:type="simple">22°06.06'N, 120°42.56'E</named-content></named-content>, 4 Dec 2007, 7 specimens). CEL-LAN-178. Intertidal rocks at southern Lanyu, Lanyu, Taiwan (<named-content xmlns:xlink="http://www.w3.org/1999/xlink" content-type="dwc:verbatimCoordinates" xlink:type="simple"><named-content content-type="geo-json" specific-use="{&#34;type&#34;:&#34;Point&#34;,&#34;coordinates&#34;:[121.565667,22.013667]}" id="NCID0E1HBG" xlink:type="simple">22°00.82'N, 121°33.94E</named-content></named-content>, 19 June 2019, 2 specimens). CEL-Octm_sp_01. Intertidal rocks at Shi-Ti-Ping, Hualien, Taiwan (<named-content xmlns:xlink="http://www.w3.org/1999/xlink" content-type="dwc:verbatimCoordinates" xlink:type="simple"><named-content content-type="geo-json" specific-use="{&#34;type&#34;:&#34;Point&#34;,&#34;coordinates&#34;:[121.506833,23.476000]}" id="NCID0ECIBG" xlink:type="simple">23°28.56'N, 121°30.41E</named-content></named-content>, 13 May 2009, 1 specimen). CEL-Octm-G05. Intertidal rocks at Puerto Galera, Philippines (02 June 2009, 20 specimens). CEL-Octm-G23. Intertidal rocks at Varadaro Point, Puerto Galrea, Philippines (02 June 2009, 1 specimen).</p></tp:treatment-sec><tp:treatment-sec sec-type="diagnosis" id="SECID0EHIBG"><title>Diagnosis.</title><p>Shell eight plated, conically depressed. Shell brown, surface with longitudinal furrows and tergo-scutal junction straight in young and uneroded specimens. Shell gray, surface smooth and tergo-scutal junction sinuous in old and eroded specimens. Maxillule with deep notch at upper 1/3 of cutting edge, lower 1/3 strongly protruded, cutting edge clearly divided into upper, middle, and lower region by the clear notch and protrusion of lower margin.</p></tp:treatment-sec><tp:treatment-sec sec-type="description" id="SECID0EMIBG"><title>Description.</title><p>Shell 8 plated, composed of piece of rostrum (R), carina (C), paired rostro-lateral (RL), carino-lateral (CL) and lateral (L) (Figs <xref ref-type="fig" rid="F2">2G</xref>, <xref ref-type="fig" rid="F4">4A, B</xref>). Shell conically depressed. Shell brown, surface with longitudinal furrows and tergo-scutal junction straight in young and uneroded specimens (Figs <xref ref-type="fig" rid="F3">3</xref>, <xref ref-type="fig" rid="F4">4A</xref>). Shell grey, smooth, tergo-scutal junction sinuous in old and eroded specimens (Figs <xref ref-type="fig" rid="F3">3</xref>, <xref ref-type="fig" rid="F4">4B</xref>). Sutures of shell plates serrated (Figs <xref ref-type="fig" rid="F2">2G</xref>, <xref ref-type="fig" rid="F4">4A, B</xref>). In young and uneroded specimens, scutum triangular, outer surface with horizontal growth lines (Fig. <xref ref-type="fig" rid="F4">4A</xref>). Scutum inner surface brown, tergal and occludent margins straight in young specimens, basal margin slightly convex (Fig. <xref ref-type="fig" rid="F4">4A</xref>). Tergal margin straight, with conspicuous articular ridge. Adductor muscle scar shallow (Fig. <xref ref-type="fig" rid="F4">4A</xref>). In older and eroded specimens, tergal margin of scutum strongly sinuous, adductor muscle scar deep (Fig. <xref ref-type="fig" rid="F4">4B</xref>). Tergum with basal margin strongly bended in an angle, scutal margin straight with deep articular ridge in young specimens, depressor muscle distinct, muscle crests prominent and extended slightly out of the carinal margin of tergum (Fig. <xref ref-type="fig" rid="F4">4A</xref>). In older and eroded specimens, the scutal margin strongly concaved (Fig. <xref ref-type="fig" rid="F4">4B</xref>).</p><fig id="F3" position="float" orientation="portrait"><object-id xmlns:xlink="http://www.w3.org/1999/xlink" content-type="doi" xlink:type="simple">10.3897/zookeys.914.49328.figure3</object-id><object-id xmlns:xlink="http://www.w3.org/1999/xlink" content-type="arpha" xlink:type="simple">1FA0B63C-8D7D-58B2-93B9-B59EAB1DF124</object-id><label>Figure 3.</label><caption><p>Shape of the tergo-scutal junction (TS junction, indicated by arrows) of <italic><tp:taxon-name><tp:taxon-name-part taxon-name-part-type="genus" reg="Octomeris">Octomeris</tp:taxon-name-part> <tp:taxon-name-part taxon-name-part-type="species" reg="brunnea">brunnea</tp:taxon-name-part></tp:taxon-name></italic> (CEL-KT-131, Hai Kou, Taiwan) and <italic><tp:taxon-name><tp:taxon-name-part taxon-name-part-type="genus" reg="Octomeris">O.</tp:taxon-name-part> <tp:taxon-name-part taxon-name-part-type="species" reg="intermedia">intermedia</tp:taxon-name-part></tp:taxon-name></italic> (CEL-Thai-359, Krabi, Thailand) All specimens share the same scale bar.</p></caption><graphic xmlns:xlink="http://www.w3.org/1999/xlink" xlink:href="zookeys-914-001-g003.jpg" position="float" orientation="portrait" xlink:type="simple" id="oo_381879.jpg"><uri content-type="original_file" xlink:type="simple">https://binary.pensoft.net/fig/381879</uri></graphic></fig><fig id="F4" position="float" orientation="portrait"><object-id xmlns:xlink="http://www.w3.org/1999/xlink" content-type="doi" xlink:type="simple">10.3897/zookeys.914.49328.figure4</object-id><object-id xmlns:xlink="http://www.w3.org/1999/xlink" content-type="arpha" xlink:type="simple">89FE1EE8-9B3F-5E43-A585-FF5A024572B7</object-id><label>Figure 4.</label><caption><p><italic><tp:taxon-name><tp:taxon-name-part taxon-name-part-type="genus" reg="Octomeris">Octomeris</tp:taxon-name-part> <tp:taxon-name-part taxon-name-part-type="species" reg="brunnea">brunnea</tp:taxon-name-part></tp:taxon-name></italic> (CEL-KT-131, Hai Kou, Taiwan) and <italic><tp:taxon-name><tp:taxon-name-part taxon-name-part-type="genus" reg="Octomeris">O.</tp:taxon-name-part> <tp:taxon-name-part taxon-name-part-type="species" reg="intermedia">intermedia</tp:taxon-name-part></tp:taxon-name></italic> (CEL-Thai-359, Krabi, Thailand). <bold>A</bold><italic><tp:taxon-name><tp:taxon-name-part taxon-name-part-type="genus" reg="Octomeris">Octomeris</tp:taxon-name-part> <tp:taxon-name-part taxon-name-part-type="species" reg="brunnea">brunnea</tp:taxon-name-part></tp:taxon-name></italic>, young specimens showing the straight tergo-scutal junction and the inner and outer sides of left scutum and tergum. <bold>B</bold><italic><tp:taxon-name><tp:taxon-name-part taxon-name-part-type="genus" reg="Octomeris">O.</tp:taxon-name-part> <tp:taxon-name-part taxon-name-part-type="species" reg="brunnea">brunnea</tp:taxon-name-part></tp:taxon-name></italic>, older eroded specimen, showing the sinuous tergo-scutal junction and inner and outer sides of left scutum and tergum. <bold>C</bold><italic><tp:taxon-name><tp:taxon-name-part taxon-name-part-type="genus" reg="Octomeris">O.</tp:taxon-name-part> <tp:taxon-name-part taxon-name-part-type="species" reg="intermedia">intermedia</tp:taxon-name-part></tp:taxon-name></italic>. Very small individual (shell length &lt; 10 mm) showing the straight tergo-scutal margin and inner and outer sides of scutum and tergum. Note only very small individuals of <italic><tp:taxon-name><tp:taxon-name-part taxon-name-part-type="genus" reg="Octomeris">O.</tp:taxon-name-part> <tp:taxon-name-part taxon-name-part-type="species" reg="intermedia">intermedia</tp:taxon-name-part></tp:taxon-name></italic> have straight tergo-scutal margin. <bold>D</bold><italic><tp:taxon-name><tp:taxon-name-part taxon-name-part-type="genus" reg="Octomeris">O.</tp:taxon-name-part> <tp:taxon-name-part taxon-name-part-type="species" reg="intermedia">intermedia</tp:taxon-name-part></tp:taxon-name></italic>. Larger specimens, showing the sinuous tergo-scutal margin and inner and outer surfaces of scutum and tergum. Scale bars in mm.</p></caption><graphic xmlns:xlink="http://www.w3.org/1999/xlink" xlink:href="zookeys-914-001-g004.jpg" position="float" orientation="portrait" xlink:type="simple" id="oo_381880.jpg"><uri content-type="original_file" xlink:type="simple">https://binary.pensoft.net/fig/381880</uri></graphic></fig><p>Cirrus I rami unequal (Fig. <xref ref-type="fig" rid="F5">5A</xref>). Posterior ramus short, six-segmented. Anterior ramus seven-segmented. All segments height greater than width (Fig. <xref ref-type="fig" rid="F5">5A</xref>). Bidentate serrate setae and simple setae present. Bidentate serrate setae appear up to seven segments in anterior ramus and present up to first three distal segment in posterior ramus (Fig. <xref ref-type="fig" rid="F5">5B–D</xref>). Cirrus II, posterior ramus seven-segmented, anterior ramus eight-segmented. Bidentate serrate setae present up to seven segments in anterior ramus and up to first four distal segments in posterior ramus (Fig. <xref ref-type="fig" rid="F5">5E–H</xref>). Cirri III to VI similar in morphology, long and slender (Figs <xref ref-type="fig" rid="F6">6</xref>, <xref ref-type="fig" rid="F7">7</xref>). Cirrus III, posterior and anterior rami 12 segmented (Fig. <xref ref-type="fig" rid="F6">6A–D</xref>). Cirri IV and V, posterior and anterior rami 15-segmented (Figs <xref ref-type="fig" rid="F6">6E–H</xref>, <xref ref-type="fig" rid="F7">7A–C</xref>). Dorsal surface of cirri IV- VI has small spines (Figs <xref ref-type="fig" rid="F6">6G</xref>, <xref ref-type="fig" rid="F7">7F</xref>). Cirrus VI with 16 segmented rami (Fig. <xref ref-type="fig" rid="F7">7D–E</xref>). Intermediate segments of cirri III and VI with three pairs of long and one pair of short simple setae (Figs <xref ref-type="fig" rid="F6">6B, F</xref>, <xref ref-type="fig" rid="F7">7B, E</xref>). Distal segments of cirrus III bear two pairs of long and one pair of short setae (Figs <xref ref-type="fig" rid="F6">6C, D, H</xref>, <xref ref-type="fig" rid="F7">7C</xref>). Caudal appendage absent. Penis short, tip with a few simple setae (Fig. <xref ref-type="fig" rid="F7">7G, H</xref>).</p><fig id="F5" position="float" orientation="portrait"><object-id xmlns:xlink="http://www.w3.org/1999/xlink" content-type="doi" xlink:type="simple">10.3897/zookeys.914.49328.figure5</object-id><object-id xmlns:xlink="http://www.w3.org/1999/xlink" content-type="arpha" xlink:type="simple">F5168A42-E7C3-5890-9685-871B4E6EAD4F</object-id><label>Figure 5.</label><caption><p><italic><tp:taxon-name><tp:taxon-name-part taxon-name-part-type="genus" reg="Octomeris">Octomeris</tp:taxon-name-part> <tp:taxon-name-part taxon-name-part-type="species" reg="brunnea">brunnea</tp:taxon-name-part></tp:taxon-name></italic> (CEL-KT-131, Hai Kou, Taiwan). <bold>A</bold> Cirrus I. <bold>B</bold> Posterior ramus of cirrus I. <bold>C</bold> Bidentate serrate setae at tip of segment. <bold>D</bold> Bidentate serrate setae at tip of anterior ramus. <bold>E</bold> Cirrus II. <bold>F</bold> Dorsal side of posterior ramus. <bold>G</bold>, <bold>H</bold> Bidentate serrate setae at posterior ramus. Scale bars in μm.</p></caption><graphic xmlns:xlink="http://www.w3.org/1999/xlink" xlink:href="zookeys-914-001-g005.jpg" position="float" orientation="portrait" xlink:type="simple" id="oo_381881.jpg"><uri content-type="original_file" xlink:type="simple">https://binary.pensoft.net/fig/381881</uri></graphic></fig><fig id="F6" position="float" orientation="portrait"><object-id xmlns:xlink="http://www.w3.org/1999/xlink" content-type="doi" xlink:type="simple">10.3897/zookeys.914.49328.figure6</object-id><object-id xmlns:xlink="http://www.w3.org/1999/xlink" content-type="arpha" xlink:type="simple">34C49999-224B-582F-B5E8-D88E3AB1AF72</object-id><label>Figure 6.</label><caption><p><italic><tp:taxon-name><tp:taxon-name-part taxon-name-part-type="genus" reg="Octomeris">Octomeris</tp:taxon-name-part> <tp:taxon-name-part taxon-name-part-type="species" reg="brunnea">brunnea</tp:taxon-name-part></tp:taxon-name></italic> (CEL-KT-131, Hai Kou, Taiwan). <bold>A</bold> Cirrus III. <bold>B</bold> Intermediate segments of posterior ramus of cirrus III. <bold>C</bold> Distal segments of anterior ramus of cirrus III. <bold>D</bold>. Simple type setae on anterior ramus of cirrus III. <bold>E</bold> Cirrus IV. <bold>F</bold> Intermediate segments of cirrus IV. <bold>G</bold> Dorsal surface of proximal segment of posterior ramus of cirrus IV. <bold>H</bold> Distal segments of anterior ramus of cirrus IV. Scale bars in μm.</p></caption><graphic xmlns:xlink="http://www.w3.org/1999/xlink" xlink:href="zookeys-914-001-g006.jpg" position="float" orientation="portrait" xlink:type="simple" id="oo_381882.jpg"><uri content-type="original_file" xlink:type="simple">https://binary.pensoft.net/fig/381882</uri></graphic></fig><fig id="F7" position="float" orientation="portrait"><object-id xmlns:xlink="http://www.w3.org/1999/xlink" content-type="doi" xlink:type="simple">10.3897/zookeys.914.49328.figure7</object-id><object-id xmlns:xlink="http://www.w3.org/1999/xlink" content-type="arpha" xlink:type="simple">58B1AB16-148F-5DB6-A576-F0971CAF97AF</object-id><label>Figure 7.</label><caption><p><italic><tp:taxon-name><tp:taxon-name-part taxon-name-part-type="genus" reg="Octomeris">Octomeris</tp:taxon-name-part> <tp:taxon-name-part taxon-name-part-type="species" reg="brunnea">brunnea</tp:taxon-name-part></tp:taxon-name></italic> (CEL-KT-131, Hai Kou, Taiwan). <bold>A</bold> Cirrus V. <bold>B</bold> Intermediate segments of posterior ramus of cirrus V. <bold>C</bold> Distal segments of anterior ramus of cirrus V. <bold>D</bold> Cirrus VI. <bold>E</bold> Intermediate segments of posterior ramus of cirrus VI. <bold>F</bold> Dorsal surface of proximal segments of posterior ramus of cirrus VI. <bold>G</bold> Penis. <bold>H</bold> Distal end of penis. Scale bars in μm.</p></caption><graphic xmlns:xlink="http://www.w3.org/1999/xlink" xlink:href="zookeys-914-001-g007.jpg" position="float" orientation="portrait" xlink:type="simple" id="oo_381883.jpg"><uri content-type="original_file" xlink:type="simple">https://binary.pensoft.net/fig/381883</uri></graphic></fig><p>Maxilla subtriangular, distal lobe prominent and proximal lobe flat, shallow notch present in inner margin between the two lobes (Fig. <xref ref-type="fig" rid="F8">8A</xref>), inner and outer margin with serrulate setae (Fig. <xref ref-type="fig" rid="F8">8B–D</xref>). Maxillule with a deep notch on upper 1/3 and lower 1/3 of cutting edge. Cutting edge obviously divided into three distinct portions. Cutting edge above upper notch with two large and a few setae (length of setae ranges from 80–100 μm); middle portion of cutting edge has six setae; 1/3 of lower portion of cutting edge has eight short setae (Fig. <xref ref-type="fig" rid="F8">8E–H</xref>). Mandibles with three teeth, cutting edge of first tooth smooth, second tooth with one or two spines, third tooth with a few spines on cutting edge (Fig. <xref ref-type="fig" rid="F9">9A–D</xref>). Mandibular palp elongated, with serrulate setae on outer margin (Fig. <xref ref-type="fig" rid="F9">9E, F</xref>). Cutting margin of labrum concave, with small fine teeth (Fig. <xref ref-type="fig" rid="F9">9G, H</xref>).</p><fig id="F8" position="float" orientation="portrait"><object-id xmlns:xlink="http://www.w3.org/1999/xlink" content-type="doi" xlink:type="simple">10.3897/zookeys.914.49328.figure8</object-id><object-id xmlns:xlink="http://www.w3.org/1999/xlink" content-type="arpha" xlink:type="simple">CA212F01-F4EF-58C4-974E-DFD338F27254</object-id><label>Figure 8.</label><caption><p><italic><tp:taxon-name><tp:taxon-name-part taxon-name-part-type="genus" reg="Octomeris">Octomeris</tp:taxon-name-part> <tp:taxon-name-part taxon-name-part-type="species" reg="brunnea">brunnea</tp:taxon-name-part></tp:taxon-name></italic> (CEL-KT-131, Hai Kou, Taiwan). <bold>A</bold> Maxilla. <bold>B</bold> Magnified view of distal lobe showing serrulate setae. <bold>C</bold> Inner margin of proximal lobe of maxilla showing serrulate setae. <bold>D</bold> Outer margin of maxilla showing serrulate setae. <bold>E</bold> Maxillule; note the two deep notches on upper and lower 1/3 of the cutting edge. <bold>F</bold> Cutting edge above upper notch. <bold>G</bold> Middle portion of cutting edge. <bold>H</bold> Lower portion of cutting edge below lower notch. Scale bars in μm.</p></caption><graphic xmlns:xlink="http://www.w3.org/1999/xlink" xlink:href="zookeys-914-001-g008.jpg" position="float" orientation="portrait" xlink:type="simple" id="oo_381884.jpg"><uri content-type="original_file" xlink:type="simple">https://binary.pensoft.net/fig/381884</uri></graphic></fig><fig id="F9" position="float" orientation="portrait"><object-id xmlns:xlink="http://www.w3.org/1999/xlink" content-type="doi" xlink:type="simple">10.3897/zookeys.914.49328.figure9</object-id><object-id xmlns:xlink="http://www.w3.org/1999/xlink" content-type="arpha" xlink:type="simple">5AAC6A3D-6BFA-51CF-B937-EA215C2C3B67</object-id><label>Figure 9.</label><caption><p><italic><tp:taxon-name><tp:taxon-name-part taxon-name-part-type="genus" reg="Octomeris">Octomeris</tp:taxon-name-part> <tp:taxon-name-part taxon-name-part-type="species" reg="brunnea">brunnea</tp:taxon-name-part></tp:taxon-name></italic>. <bold>A</bold> Mandible. <bold>B</bold> First tooth of mandible. <bold>C</bold> Second and third teeth of mandible. <bold>D</bold> Lower margin. <bold>E</bold> Mandibular palp. <bold>F</bold> Serrulate setae at outer margin of mandibular palp. <bold>G</bold> Labrum. <bold>H</bold> Small teeth on middle part of cutting edge of labrum. Scale bars in μm.</p></caption><graphic xmlns:xlink="http://www.w3.org/1999/xlink" xlink:href="zookeys-914-001-g009.jpg" position="float" orientation="portrait" xlink:type="simple" id="oo_381885.jpg"><uri content-type="original_file" xlink:type="simple">https://binary.pensoft.net/fig/381885</uri></graphic></fig></tp:treatment-sec><tp:treatment-sec sec-type="distribution" id="SECID0EXXBG"><title>Distribution.</title><p>Southern Japan, Taiwan, Philippines, east coast of Queensland in Australia, Santa Cruz and New Hebrides (based on specimens in Australian Museum stated in Pope, 1965).</p></tp:treatment-sec><tp:treatment-sec><!--Section generated to contain objects referenced in tp:taxon-treatment.--><fig id="F2" position="float" orientation="portrait"><object-id xmlns:xlink="http://www.w3.org/1999/xlink" content-type="doi" xlink:type="simple">10.3897/zookeys.914.49328.figure2</object-id><object-id xmlns:xlink="http://www.w3.org/1999/xlink" content-type="arpha" xlink:type="simple">4C061A9C-9715-58E0-AB6B-5F85C1C14D8F</object-id><label>Figure 2.</label><caption><p><bold>A</bold> Krabi, Thailand, showing <italic><tp:taxon-name><tp:taxon-name-part taxon-name-part-type="genus" reg="Octomeris">O.</tp:taxon-name-part> <tp:taxon-name-part taxon-name-part-type="species" reg="intermedia">intermedia</tp:taxon-name-part></tp:taxon-name></italic> at the overhang of an intertidal cave (indicated by white arrow). <bold>B</bold> Hey or Coral Island, Phuket, showing that <italic><tp:taxon-name><tp:taxon-name-part taxon-name-part-type="genus" reg="Octomeris">O.</tp:taxon-name-part> <tp:taxon-name-part taxon-name-part-type="species" reg="intermedia">intermedia</tp:taxon-name-part></tp:taxon-name></italic> occur on shaded rocks. <bold>C</bold><italic><tp:taxon-name><tp:taxon-name-part taxon-name-part-type="genus" reg="Octomeris">O.</tp:taxon-name-part> <tp:taxon-name-part taxon-name-part-type="species" reg="intermedia">intermedia</tp:taxon-name-part></tp:taxon-name></italic> can occupy up to 100% cover under a shaded rock in Thailand. <bold>D</bold><italic><tp:taxon-name><tp:taxon-name-part taxon-name-part-type="genus" reg="Octomeris">Octomeris</tp:taxon-name-part> <tp:taxon-name-part taxon-name-part-type="species" reg="intermedia">intermedia</tp:taxon-name-part></tp:taxon-name></italic>, showing partially eroded samples, with longitudinal furrows at the base of the shell plates. <bold>E</bold><italic><tp:taxon-name><tp:taxon-name-part taxon-name-part-type="genus" reg="Octomeris">O.</tp:taxon-name-part> <tp:taxon-name-part taxon-name-part-type="species" reg="intermedia">intermedia</tp:taxon-name-part></tp:taxon-name></italic>, eroded samples, showing shell with a smooth surface. <bold>F</bold><italic><tp:taxon-name><tp:taxon-name-part taxon-name-part-type="genus" reg="Octomeris">O.</tp:taxon-name-part> <tp:taxon-name-part taxon-name-part-type="species" reg="intermedia">intermedia</tp:taxon-name-part></tp:taxon-name></italic>, uneroded samples, showing longitudinal furrows on the surface. <bold>G</bold><italic><tp:taxon-name><tp:taxon-name-part taxon-name-part-type="genus" reg="Octomeris">O.</tp:taxon-name-part> <tp:taxon-name-part taxon-name-part-type="species" reg="brunnea">brunnea</tp:taxon-name-part></tp:taxon-name></italic> on Lanyu, Taiwan. Shell is more conical than <italic><tp:taxon-name><tp:taxon-name-part taxon-name-part-type="genus" reg="Octomeris">O.</tp:taxon-name-part> <tp:taxon-name-part taxon-name-part-type="species" reg="intermedia">intermedia</tp:taxon-name-part></tp:taxon-name></italic>. Eroded sample with smooth shell plates.</p></caption><graphic xmlns:xlink="http://www.w3.org/1999/xlink" xlink:href="zookeys-914-001-g002.jpg" position="float" orientation="portrait" xlink:type="simple" id="oo_381878.jpg"><uri content-type="original_file" xlink:type="simple">https://binary.pensoft.net/fig/381878</uri></graphic></fig><fig id="F15" position="float" orientation="portrait"><object-id xmlns:xlink="http://www.w3.org/1999/xlink" content-type="doi" xlink:type="simple">10.3897/zookeys.914.49328.figure15</object-id><object-id xmlns:xlink="http://www.w3.org/1999/xlink" content-type="arpha" xlink:type="simple">F8F20338-7766-55BB-9083-81E86D88ACF1</object-id><label>Figure 15.</label><caption><p>Variation in the occurrence of small spines along the cutting edge of second and third teeth of mandibles in <italic><tp:taxon-name><tp:taxon-name-part taxon-name-part-type="genus" reg="Octomeris">O.</tp:taxon-name-part> <tp:taxon-name-part taxon-name-part-type="species" reg="intermedia">intermedia</tp:taxon-name-part></tp:taxon-name></italic> (A-C) (CEL-Thai-359, Krabi, Thailand) and <italic><tp:taxon-name><tp:taxon-name-part taxon-name-part-type="genus" reg="Octomeris">O.</tp:taxon-name-part> <tp:taxon-name-part taxon-name-part-type="species" reg="brunnea">brunnea</tp:taxon-name-part></tp:taxon-name></italic> (D-F) (CEL-KT-131, Hai Kou, Taiwan). Scale bars in μm.</p></caption><graphic xmlns:xlink="http://www.w3.org/1999/xlink" xlink:href="zookeys-914-001-g015.jpg" position="float" orientation="portrait" xlink:type="simple" id="oo_381891.jpg"><uri content-type="original_file" xlink:type="simple">https://binary.pensoft.net/fig/381891</uri></graphic></fig><fig id="F16" position="float" orientation="portrait"><object-id xmlns:xlink="http://www.w3.org/1999/xlink" content-type="doi" xlink:type="simple">10.3897/zookeys.914.49328.figure16</object-id><object-id xmlns:xlink="http://www.w3.org/1999/xlink" content-type="arpha" xlink:type="simple">9582A590-818F-5F93-8C17-DF1A181CA0CA</object-id><label>Figure 16.</label><caption><p>Consistent differences in the presences of shallow and deep notches on the cutting edge of <italic><tp:taxon-name><tp:taxon-name-part taxon-name-part-type="genus" reg="Octomeris">O.</tp:taxon-name-part> <tp:taxon-name-part taxon-name-part-type="species" reg="intermedia">intermedia</tp:taxon-name-part></tp:taxon-name></italic> (A-C) CEL-Thai-359, Krabi, Thailand) and <italic><tp:taxon-name><tp:taxon-name-part taxon-name-part-type="genus" reg="Octomeris">O.</tp:taxon-name-part> <tp:taxon-name-part taxon-name-part-type="species" reg="brunnea">brunnea</tp:taxon-name-part></tp:taxon-name></italic> (D-F) (CEL-KT-131, Hai Kou, Taiwan), respectively. The notches in <italic><tp:taxon-name><tp:taxon-name-part taxon-name-part-type="genus" reg="Octomeris">O.</tp:taxon-name-part> <tp:taxon-name-part taxon-name-part-type="species" reg="brunnea">brunnea</tp:taxon-name-part></tp:taxon-name></italic> are much deeper, and three distinct regions can be seen along the cutting edge. Scale bars in μm.</p></caption><graphic xmlns:xlink="http://www.w3.org/1999/xlink" xlink:href="zookeys-914-001-g016.jpg" position="float" orientation="portrait" xlink:type="simple" id="oo_381892.jpg"><uri content-type="original_file" xlink:type="simple">https://binary.pensoft.net/fig/381892</uri></graphic></fig></tp:treatment-sec><ref-list><ref id="B46"><mixed-citation xmlns:xlink="http://www.w3.org/1999/xlink" xlink:type="simple"><person-group><name name-style="western"><surname>Weltner</surname><given-names>W</given-names></name></person-group> (<year>1897</year>) Verzeichnis der bisher beschriebenen recenten Cirripedienarten. Archiv fur Naturg, 63(Bd1): 227–280. Berlin.</mixed-citation></ref><ref id="B15"><mixed-citation xmlns:xlink="http://www.w3.org/1999/xlink" xlink:type="simple"><person-group><name name-style="western"><surname>Gruvel</surname><given-names>A</given-names></name></person-group> (<year>1905</year>) <source>Monographie des Cirripèdes ou thecostracés.</source><publisher-name>Masson et Cie</publisher-name>, <publisher-loc>Paris</publisher-loc>, <size units="page">472 pp</size>.</mixed-citation></ref><ref id="B27"><mixed-citation xmlns:xlink="http://www.w3.org/1999/xlink" xlink:type="simple"><person-group><name name-style="western"><surname>Nilsson-Cantell</surname><given-names>CA</given-names></name></person-group> (<year>1921</year>) <article-title>Cirripeden-Studien. Zur Kenntnis der Biologie, Antomie und Systematic dieser Gruppe.</article-title><source>Zoologiska Bidrag Fran Uppsala</source><volume>7</volume>: <fpage>75</fpage>–<lpage>390</lpage>. <ext-link xlink:type="simple" ext-link-type="doi" xlink:href="10.5962/bhl.title.10682">https://doi.org/10.5962/bhl.title.10682</ext-link></mixed-citation></ref><ref id="B29"><mixed-citation xmlns:xlink="http://www.w3.org/1999/xlink" xlink:type="simple"><person-group><name name-style="western"><surname>Nilsson-Cantell</surname><given-names>CA</given-names></name></person-group> (<year>1932</year>) Cirripedien aus Japan, gesammelt von Dr. Smith, Dr. Haberer und Dr. Hilgendorf, in dem Berliner Museum aufbewahrt. Arkiv for Zoologi, Stockholm, 24A(4): 1–30.</mixed-citation></ref><ref id="B18"><mixed-citation xmlns:xlink="http://www.w3.org/1999/xlink" xlink:type="simple"><person-group><name name-style="western"><surname>Hiro</surname><given-names>F</given-names></name></person-group> (<year>1939</year>) <article-title>Studies on the cirripedian fauna of Japan IV. Cirripeds of Formosa (Taiwan), with some geographical and ecological remarks on the littoral forms.</article-title><source>Memoirs of the College of Science, Kyoto Imperial University Series B</source><volume>15</volume>: <fpage>245</fpage>–<lpage>284</lpage>.</mixed-citation></ref><ref id="B43"><mixed-citation xmlns:xlink="http://www.w3.org/1999/xlink" xlink:type="simple"><person-group><name name-style="western"><surname>Utinomi</surname><given-names>H</given-names></name></person-group> (<year>1949</year>) <article-title>Studies on the cirripedian fauna of Japan. VI. Cirripeds from Kyushu and Ryukyus Island.</article-title><source>Publications of the Seto Marine Biology Laboratory</source><volume>1</volume>(<issue>2</issue>): <fpage>19</fpage>–<lpage>37</lpage>. <ext-link xlink:type="simple" ext-link-type="doi" xlink:href="10.5134/174435">https://doi.org/10.5134/174435</ext-link></mixed-citation></ref><ref id="B10"><mixed-citation xmlns:xlink="http://www.w3.org/1999/xlink" xlink:type="simple"><person-group><name name-style="western"><surname>Endean</surname><given-names>R</given-names></name><name name-style="western"><surname>Kenny</surname><given-names>R</given-names></name><name name-style="western"><surname>Stephenson</surname><given-names>W</given-names></name></person-group> (<year>1956</year>) <article-title>The ecology and distribution of intertidal organisms on rocky shores of the Queensland mainland.</article-title><source>Australian Journal of Freshwater Research</source><volume>1</volume>(<issue>7</issue>): <fpage>88</fpage>–<lpage>146</lpage>. <ext-link xlink:type="simple" ext-link-type="doi" xlink:href="10.1071/MF9560088c">https://doi.org/10.1071/MF9560088c</ext-link></mixed-citation></ref><ref id="B11"><mixed-citation xmlns:xlink="http://www.w3.org/1999/xlink" xlink:type="simple"><person-group><name name-style="western"><surname>Endean</surname><given-names>R</given-names></name><name name-style="western"><surname>Stephenson</surname><given-names>W</given-names></name><name name-style="western"><surname>Kenny</surname><given-names>R</given-names></name></person-group> (<year>1956</year>) <article-title>The ecology and distribution of intertidal organisms on certain islands off the Queensland coast.</article-title><source>Australian Journal of Freshwater Research</source><volume>7</volume>(<issue>3</issue>): <fpage>317</fpage>–<lpage>342</lpage>. <ext-link xlink:type="simple" ext-link-type="doi" xlink:href="10.1071/MF9560317">https://doi.org/10.1071/MF9560317</ext-link></mixed-citation></ref><ref id="B34"><mixed-citation xmlns:xlink="http://www.w3.org/1999/xlink" xlink:type="simple"><person-group><name name-style="western"><surname>Pope</surname><given-names>EC</given-names></name></person-group> (<year>1965</year>) <article-title>A review of Australian and some Indomalayan <tp:taxon-name><tp:taxon-name-part taxon-name-part-type="family">Chthamalidae</tp:taxon-name-part></tp:taxon-name> (<tp:taxon-name><tp:taxon-name-part taxon-name-part-type="subphylum">Crustacea</tp:taxon-name-part></tp:taxon-name>: <tp:taxon-name><tp:taxon-name-part taxon-name-part-type="infraclass">Cirripedia</tp:taxon-name-part></tp:taxon-name>).</article-title><source>Proceedings of the Linnaean Society of New South Wales,</source><volume>90</volume>: <fpage>10</fpage>–<lpage>77</lpage></mixed-citation></ref><ref id="B26"><mixed-citation xmlns:xlink="http://www.w3.org/1999/xlink" xlink:type="simple"><person-group><name name-style="western"><surname>Newman</surname><given-names>WA</given-names></name><name name-style="western"><surname>Ross</surname><given-names>A</given-names></name></person-group> (<year>1976</year>) <article-title>A revision of the balanomorph barnacles: including a catalog of the species.</article-title><source>Memoirs of the San Diego Society of Natural History</source><volume>9</volume>: <fpage>1</fpage>–<lpage>108</lpage>.</mixed-citation></ref><ref id="B35"><mixed-citation xmlns:xlink="http://www.w3.org/1999/xlink" xlink:type="simple"><person-group><name name-style="western"><surname>Poltarukha</surname><given-names>OP</given-names></name></person-group> (<year>1996</year>) <article-title>Composition, phylogeny and position in system of the subfamily <tp:taxon-name><tp:taxon-name-part taxon-name-part-type="subfamily">Notochthamalinae</tp:taxon-name-part></tp:taxon-name> (<tp:taxon-name><tp:taxon-name-part taxon-name-part-type="subphylum">Crustacea</tp:taxon-name-part></tp:taxon-name>, <tp:taxon-name><tp:taxon-name-part taxon-name-part-type="family">Chthamalidae</tp:taxon-name-part></tp:taxon-name>).</article-title><source>Zoologichesky Zhurnal</source><volume>75</volume>: <fpage>985</fpage>–<lpage>994</lpage>.</mixed-citation></ref><ref id="B23"><mixed-citation xmlns:xlink="http://www.w3.org/1999/xlink" xlink:type="simple"><person-group><name name-style="western"><surname>Liu</surname><given-names>RY</given-names></name><name name-style="western"><surname>Ren</surname><given-names>XQ</given-names></name></person-group> (<year>2007</year>) <source>Fauna Sinica. Invertebrata. Vol. 42 <tp:taxon-name><tp:taxon-name-part taxon-name-part-type="subphylum">Crustacea</tp:taxon-name-part></tp:taxon-name><tp:taxon-name><tp:taxon-name-part taxon-name-part-type="infraclass">Cirripedia</tp:taxon-name-part></tp:taxon-name><tp:taxon-name><tp:taxon-name-part taxon-name-part-type="superorder">Thoracica</tp:taxon-name-part></tp:taxon-name>.</source><publisher-name>Science Press</publisher-name>, <publisher-loc>Beijing, China</publisher-loc>, <size units="page">633 pp</size>.</mixed-citation></ref><ref id="B4"><mixed-citation xmlns:xlink="http://www.w3.org/1999/xlink" xlink:type="simple"><person-group><name name-style="western"><surname>Chan</surname><given-names>BKK</given-names></name><name name-style="western"><surname>Prabowo</surname><given-names>RE</given-names></name><name name-style="western"><surname>Lee</surname><given-names>KS</given-names></name></person-group> (<year>2009</year>) <source>Crustacean Fauna of Taiwan: Barnacles, Vol 1 – <tp:taxon-name><tp:taxon-name-part taxon-name-part-type="infraclass">Cirripedia</tp:taxon-name-part></tp:taxon-name>: <tp:taxon-name><tp:taxon-name-part taxon-name-part-type="superorder">Thoracica</tp:taxon-name-part></tp:taxon-name> excluding the <tp:taxon-name><tp:taxon-name-part taxon-name-part-type="family">Pyrgomatidae</tp:taxon-name-part></tp:taxon-name> and <tp:taxon-name><tp:taxon-name-part taxon-name-part-type="subfamily">Acastinae</tp:taxon-name-part></tp:taxon-name>.</source><publisher-name>National Taiwan Ocean University Press</publisher-name>, <publisher-loc>Taiwan</publisher-loc>, <size units="page">298 pp</size>.</mixed-citation></ref><ref id="B19"><mixed-citation xmlns:xlink="http://www.w3.org/1999/xlink" xlink:type="simple"><person-group><name name-style="western"><surname>Jones</surname><given-names>DS</given-names></name></person-group> (<year>2012</year>) <article-title>Australian barnacles (<tp:taxon-name><tp:taxon-name-part taxon-name-part-type="infraclass">Cirripedia</tp:taxon-name-part></tp:taxon-name>: <tp:taxon-name><tp:taxon-name-part taxon-name-part-type="superorder">Thoracica</tp:taxon-name-part></tp:taxon-name>), distributions and biogeographical affinities.</article-title><source>Integrative and Comparative Biology</source><volume>52</volume>(<issue>3</issue>): <fpage>366</fpage>–<lpage>387</lpage>. <ext-link xlink:type="simple" ext-link-type="doi" xlink:href="10.1093/icb/ics100">https://doi.org/10.1093/icb/ics100</ext-link></mixed-citation></ref></ref-list></tp:taxon-treatment>
