# Supplementary material for: Morphological and molecular evidence support the intertidal barnacle Octomeris intermedia Nilsson-Cantell, 1921 (Thoracica, Chthamalidae) as a valid species in Indo-Pacific waters
Source: Zookeys. 2020 Feb 20;914:1–31. doi: 10.3897/zookeys.914.49328 (PMC7046729; doi:10.3897/zookeys.914.49328)
Supplement: XML Treatment for Octomeris intermedia [file zookeys.914.49328-treatment2.xml]

<!DOCTYPE tp:taxon-treatment
  PUBLIC "-//TaxonX//DTD Taxonomic Treatment Publishing DTD v0 20100105//EN" "tax-treatment-NSO.dtd">
<tp:taxon-treatment xmlns:tp="http://www.plazi.org/taxpub"><tp:treatment-meta><kwd-group><label>Taxon classification</label><kwd><named-content xmlns:xlink="http://www.w3.org/1999/xlink" content-type="kingdom">Animalia</named-content></kwd><kwd><named-content xmlns:xlink="http://www.w3.org/1999/xlink" content-type="order">Sessilia</named-content></kwd><kwd><named-content xmlns:xlink="http://www.w3.org/1999/xlink" content-type="family">Chthamalidae</named-content></kwd></kwd-group><mixed-citation publication-type="journal"><person-group><name><surname>Chan</surname><given-names>Benny K.K.</given-names></name><name><surname>Tsao</surname><given-names>Yao Feng</given-names></name><name><surname>Ganmanee</surname><given-names>Monthon</given-names></name></person-group><article-title>Morphological and molecular evidence support the intertidal barnacle <italic><tp:taxon-name><tp:taxon-name-part taxon-name-part-type="genus" reg="Octomeris">Octomeris</tp:taxon-name-part> <tp:taxon-name-part taxon-name-part-type="species" reg="intermedia">intermedia</tp:taxon-name-part></tp:taxon-name></italic> Nilsson-Cantell, 1921 (<tp:taxon-name><tp:taxon-name-part taxon-name-part-type="superorder">Thoracica</tp:taxon-name-part></tp:taxon-name>, <tp:taxon-name><tp:taxon-name-part taxon-name-part-type="family">Chthamalidae</tp:taxon-name-part></tp:taxon-name>) as a valid species in Indo-Pacific waters</article-title><source>Zookeys</source><day>20</day><month>2</month><year>2020</year><volume>914</volume><fpage>1</fpage><lpage>31</lpage><pub-id pub-id-type="doi">10.3897/zookeys.914.49328</pub-id></mixed-citation></tp:treatment-meta><tp:nomenclature><tp:taxon-name><object-id xmlns:xlink="http://www.w3.org/1999/xlink" content-type="arpha" xlink:type="simple">01BB691E-448B-5854-8761-EEC0A01DB5BA</object-id>
              <tp:taxon-name-part taxon-name-part-type="genus" reg="Octomeris">Octomeris</tp:taxon-name-part>
              <tp:taxon-name-part taxon-name-part-type="species" reg="intermedia">intermedia</tp:taxon-name-part>
            </tp:taxon-name><tp:taxon-authority>Nilsson-Cantell, 1921</tp:taxon-authority><xref ref-type="fig" rid="F2">Figures 2A–F</xref><xref ref-type="fig" rid="F10">, 10</xref><xref ref-type="fig" rid="F11">, 11</xref><xref ref-type="fig" rid="F12">, 12</xref><xref ref-type="fig" rid="F13">, 13</xref><xref ref-type="fig" rid="F14">, 14</xref><xref ref-type="fig" rid="F15">, 15A–C</xref><xref ref-type="fig" rid="F16">, 16A–C</xref><tp:nomenclature-citation-list><tp:nomenclature-citation><tp:taxon-name>
                  <tp:taxon-name-part taxon-name-part-type="genus" reg="Octomeris">Octomeris</tp:taxon-name-part> <tp:taxon-name-part taxon-name-part-type="species" reg="brunnea">brunnea</tp:taxon-name-part></tp:taxon-name><comment>Nilsson-Cantell, 1921: 303, figs 60, 61, pl 3, fig. 8.−<xref ref-type="bibr" rid="B28">1925</xref>: 1 (erratum for type locality); <xref ref-type="bibr" rid="B29">1932</xref>: 13; <xref ref-type="bibr" rid="B30">1938</xref>: 33, fig. 5; <xref ref-type="bibr" rid="B18">Hiro 1939</xref>: 252; <xref ref-type="bibr" rid="B34">Pope 1965</xref>: 21; <xref ref-type="bibr" rid="B19">Jones 2012</xref>: tabs 1, 2.</comment></tp:nomenclature-citation></tp:nomenclature-citation-list></tp:nomenclature><tp:treatment-sec sec-type="material" id="SECID0E11BG"><title>Material examined.</title><p><named-content xmlns:xlink="http://www.w3.org/1999/xlink" content-type="dwc:institutional_code" xlink:type="simple">ASIZCR</named-content>-000431. Intertidal rocks at Ao Nang Beach, Krabi, Thailand (<named-content xmlns:xlink="http://www.w3.org/1999/xlink" content-type="dwc:verbatimCoordinates" xlink:type="simple"><named-content content-type="geo-json" specific-use="{&#34;type&#34;:&#34;Point&#34;,&#34;coordinates&#34;:[98.809667,8.034333]}" id="NCID0EL2BG" xlink:type="simple">8°02.06'N, 98°48.58E</named-content></named-content>, 3 July 2019, 1 specimen). CEL-Thai-359. Intertidal rocks at Ao Nang Beach, Krabi, Thailand (<named-content xmlns:xlink="http://www.w3.org/1999/xlink" content-type="dwc:verbatimCoordinates" xlink:type="simple"><named-content content-type="geo-json" specific-use="{&#34;type&#34;:&#34;Point&#34;,&#34;coordinates&#34;:[98.809667,8.034333]}" id="NCID0ET2BG" xlink:type="simple">8°02.06'N, 98°48.58'E</named-content></named-content>, 3 July 2019, 20 specimens). CEL-Thai-243 Intertidal rocks at Hey Island, Phuket, Thailand (<named-content xmlns:xlink="http://www.w3.org/1999/xlink" content-type="dwc:verbatimCoordinates" xlink:type="simple"><named-content content-type="geo-json" specific-use="{&#34;type&#34;:&#34;Point&#34;,&#34;coordinates&#34;:[98.376500,7.745500]}" id="NCID0E22BG" xlink:type="simple">7°44.73'N, 98°22.59E</named-content></named-content>, 15 May 2019, 103 specimens).</p></tp:treatment-sec><tp:treatment-sec sec-type="diagnosis" id="SECID0EA3BG"><title>Diagnosis.</title><p>Shell eight plated, very depressed, surface brown with longitudinal furrows on uneroded specimens, tergo-scutal junction sinuous, except for young specimens. Maxillule with very shallow notch at upper 1/3 of cutting edge, lower 1/3 slightly protruded.</p></tp:treatment-sec><tp:treatment-sec sec-type="description" id="SECID0EF3BG"><title>Description.</title><p>Shell eight-plated, composed of single rostrum (R) and carina (C), and paired rostro-laterals (RL), carino-laterals (CL) and laterals (L) (Fig. <xref ref-type="fig" rid="F2">2D–F</xref>). Shell very depressed, brown surface with longitudinal furrows on uneroded specimens (Fig. <xref ref-type="fig" rid="F2">2D–F</xref>). Tergal-scutal junction sinuous, except for young specimen which has shell length &lt; 10 mm (Fig. <xref ref-type="fig" rid="F3">3</xref>). Sutures of shell plates serrated (Fig. <xref ref-type="fig" rid="F4">4C, D</xref>). Scutum triangular, outer surface with horizontal growth lines. Inner surface of scutum brown, occluding margin straight, basal margin slightly convex, tergal margin sinuous with deep articular ridge. Adductor muscle scar shallow (Fig. <xref ref-type="fig" rid="F4">4C, D</xref>). Basal margin of tergum strongly bended in angle, scutal margin sinuous and with deep articular ridge, crests of depressor muscle crests distinct, muscle crests extended slightly out of the carinal margin of tergum (Fig. <xref ref-type="fig" rid="F4">4C, D</xref>).</p><p>Cirrus I, rami subequal (Fig. <xref ref-type="fig" rid="F10">10A–D</xref>). Posterior ramus shorter, eight-segmented. Anterior ramus seven-segmented. Segments in both rami with greater height than width. Both rami bear bidentate serrate setae and simple setae (Fig. <xref ref-type="fig" rid="F10">10C, D</xref>). Bidentate serrate setae present up to seven segments in anterior ramus and present up to first four distal segments in posterior ramus. Cirrus II, posterior ramus nine-segmented, anterior ramus ten-segmented (Fig. <xref ref-type="fig" rid="F10">10E, H</xref>). Bidentate serrate setae present up to six segments in anterior ramus and nine distal segments in posterior ramus (Fig. <xref ref-type="fig" rid="F10">10G, H</xref>). Cirri III–VI similar in morphology, being long and slender (Figs <xref ref-type="fig" rid="F11">11</xref>, <xref ref-type="fig" rid="F12">12</xref>). Cirrus III, anterior and posterior rami 12-segmented (Fig. <xref ref-type="fig" rid="F11">11A–D</xref>). Cirrus IV, anterior and posterior rami 16-segmented (Fig. <xref ref-type="fig" rid="F11">11E–H</xref>). Cirrus V, anterior and posterior rami 17 segmented (Fig. <xref ref-type="fig" rid="F12">12A–C</xref>). Cirrus VI, anterior ramus 17 segmented and posterior ramus 16 segmented (Fig. <xref ref-type="fig" rid="F12">12D–F</xref>). Intermediate segments of cirri III–VI bear three pairs of long and one pair of short simple setae (Figs <xref ref-type="fig" rid="F11">11B, D, F</xref>, <xref ref-type="fig" rid="F12">12B, E</xref>). Distal segments of cirrus III bear two pairs of long and one pair of short setae (Fig. <xref ref-type="fig" rid="F11">11C, H</xref>; <xref ref-type="fig" rid="F12">12C, F</xref>). Caudal appendages absent. Penis long, annulated, tip with simple setae (Fig. <xref ref-type="fig" rid="F12">12G, H</xref>).</p><fig id="F10" position="float" orientation="portrait"><object-id xmlns:xlink="http://www.w3.org/1999/xlink" content-type="doi" xlink:type="simple">10.3897/zookeys.914.49328.figure10</object-id><object-id xmlns:xlink="http://www.w3.org/1999/xlink" content-type="arpha" xlink:type="simple">6B6D1D5D-F636-5A0D-AFE9-98DC653DD010</object-id><label>Figure 10.</label><caption><p><italic><tp:taxon-name><tp:taxon-name-part taxon-name-part-type="genus" reg="Octomeris">Octomeris</tp:taxon-name-part> <tp:taxon-name-part taxon-name-part-type="species" reg="intermedia">intermedia</tp:taxon-name-part></tp:taxon-name></italic> (CEL-Thai-359, Krabi, Thailand). <bold>A</bold> Cirrus I. <bold>B</bold> Posterior ramus of cirrus I. <bold>C</bold> Bidentate serrate setae at tip of distal segment of posterior ramus. <bold>D</bold> Bidentate serrate setae at tip of anterior ramus. <bold>E</bold> Cirrus II. <bold>F</bold> Dorsal side of posterior ramus. <bold>G</bold>, <bold>H</bold> Bidentate serrate setae at posterior ramus. Scale bars in μm.</p></caption><graphic xmlns:xlink="http://www.w3.org/1999/xlink" xlink:href="zookeys-914-001-g010.jpg" position="float" orientation="portrait" xlink:type="simple" id="oo_381886.jpg"><uri content-type="original_file" xlink:type="simple">https://binary.pensoft.net/fig/381886</uri></graphic></fig><fig id="F11" position="float" orientation="portrait"><object-id xmlns:xlink="http://www.w3.org/1999/xlink" content-type="doi" xlink:type="simple">10.3897/zookeys.914.49328.figure11</object-id><object-id xmlns:xlink="http://www.w3.org/1999/xlink" content-type="arpha" xlink:type="simple">3BFD13BD-30D9-597E-A0AC-44C80E622149</object-id><label>Figure 11.</label><caption><p><italic><tp:taxon-name><tp:taxon-name-part taxon-name-part-type="genus" reg="Octomeris">Octomeris</tp:taxon-name-part> <tp:taxon-name-part taxon-name-part-type="species" reg="intermedia">intermedia</tp:taxon-name-part></tp:taxon-name></italic> (CEL-Thai-359, Krabi, Thailand). <bold>A</bold> Cirrus III. <bold>B</bold> Intermediate segments of posterior ramus of cirrus III. <bold>C</bold> Distal segment of anterior ramus of cirrus III. <bold>D</bold> Simple setae at intermediate segments of anterior ramus of cirrus III. <bold>E</bold> Cirrus IV. <bold>F</bold> Intermediate segments of posterior ramus cirrus IV. <bold>G</bold> Intermediate segment of posterior ramus of cirrus IV. <bold>H</bold> distal segment of anterior ramus of cirrus IV. Scale bars in μm.</p></caption><graphic xmlns:xlink="http://www.w3.org/1999/xlink" xlink:href="zookeys-914-001-g011.jpg" position="float" orientation="portrait" xlink:type="simple" id="oo_381887.jpg"><uri content-type="original_file" xlink:type="simple">https://binary.pensoft.net/fig/381887</uri></graphic></fig><fig id="F12" position="float" orientation="portrait"><object-id xmlns:xlink="http://www.w3.org/1999/xlink" content-type="doi" xlink:type="simple">10.3897/zookeys.914.49328.figure12</object-id><object-id xmlns:xlink="http://www.w3.org/1999/xlink" content-type="arpha" xlink:type="simple">B8FDB45D-D866-5064-8FB0-EBE4AA33635A</object-id><label>Figure 12.</label><caption><p><italic><tp:taxon-name><tp:taxon-name-part taxon-name-part-type="genus" reg="Octomeris">Octomeris</tp:taxon-name-part> <tp:taxon-name-part taxon-name-part-type="species" reg="intermedia">intermedia</tp:taxon-name-part></tp:taxon-name></italic> (CEL-Thai-359, Krabi, Thailand). <bold>A</bold> Cirrus V. <bold>B</bold> Intermediate segments of posterior ramus of cirrus V. <bold>C</bold> Distal segments of anterior ramus of cirrus V. <bold>D</bold> Cirrus VI. <bold>E</bold> Intermediate segments of posterior ramus of cirrus VI. <bold>F</bold> Distal segment of anterior ramus of cirrus VI. <bold>G</bold> Penis. <bold>H</bold> Distal end of penis. Scale bars in μm.</p></caption><graphic xmlns:xlink="http://www.w3.org/1999/xlink" xlink:href="zookeys-914-001-g012.jpg" position="float" orientation="portrait" xlink:type="simple" id="oo_381888.jpg"><uri content-type="original_file" xlink:type="simple">https://binary.pensoft.net/fig/381888</uri></graphic></fig><p>Maxilla subtriangular, inner margin with an inconspicuous notch, inner and outer margins with serrulate setae (Fig. <xref ref-type="fig" rid="F13">13A–D</xref>). Maxillule with two very shallow notches on upper 1/3 and lower 1/3 of cutting edge. Cutting edge more or less straight but the region above notch with one large and a few setae; middle margin has nine setae; cutting edge below upper notch has &gt; 20 short setae (Fig. <xref ref-type="fig" rid="F13">13E–H</xref>). Mandibles with three teeth, first tooth with smooth edge and second teeth with slightly serrated edge, third tooth with smooth edge but occasionally with some spine on edge region (Figs <xref ref-type="fig" rid="F14">14A–D</xref>, <xref ref-type="fig" rid="F15">15A–C</xref>). Mandibular palp elongated, with serrulate setae on outer margin (Fig. <xref ref-type="fig" rid="F14">14E, F</xref>). Cutting margin of labrum concave, with small fine teeth (Fig. <xref ref-type="fig" rid="F14">14G–H</xref>).</p><fig id="F13" position="float" orientation="portrait"><object-id xmlns:xlink="http://www.w3.org/1999/xlink" content-type="doi" xlink:type="simple">10.3897/zookeys.914.49328.figure13</object-id><object-id xmlns:xlink="http://www.w3.org/1999/xlink" content-type="arpha" xlink:type="simple">D6A86FC7-2209-54D4-9972-9642292B8310</object-id><label>Figure 13.</label><caption><p><italic><tp:taxon-name><tp:taxon-name-part taxon-name-part-type="genus" reg="Octomeris">Octomeris</tp:taxon-name-part> <tp:taxon-name-part taxon-name-part-type="species" reg="intermedia">intermedia</tp:taxon-name-part></tp:taxon-name></italic> (CEL-Thai-359, Krabi, Thailand). <bold>A</bold> Maxilla. <bold>B</bold> Magnified view of distal lobe showing serrulate setae. <bold>C</bold> Inner margin of maxilla showing serrulate setae. <bold>D</bold> Outer margin of maxilla showing serrulate setae. <bold>E</bold> Maxillule; note the two shallow notches on upper and lower 1/3 of the cutting edge. <bold>F</bold> Cutting edge above upper notch. <bold>G</bold> Middle portion of cutting edge. <bold>H</bold> Lower portion of cutting edge. Scale bars in μm.</p></caption><graphic xmlns:xlink="http://www.w3.org/1999/xlink" xlink:href="zookeys-914-001-g013.jpg" position="float" orientation="portrait" xlink:type="simple" id="oo_381889.jpg"><uri content-type="original_file" xlink:type="simple">https://binary.pensoft.net/fig/381889</uri></graphic></fig><fig id="F14" position="float" orientation="portrait"><object-id xmlns:xlink="http://www.w3.org/1999/xlink" content-type="doi" xlink:type="simple">10.3897/zookeys.914.49328.figure14</object-id><object-id xmlns:xlink="http://www.w3.org/1999/xlink" content-type="arpha" xlink:type="simple">60426C45-08C7-5278-8848-EF2E4E26FCCB</object-id><label>Figure 14.</label><caption><p><italic><tp:taxon-name><tp:taxon-name-part taxon-name-part-type="genus" reg="Octomeris">Octomeris</tp:taxon-name-part> <tp:taxon-name-part taxon-name-part-type="species" reg="intermedia">intermedia</tp:taxon-name-part></tp:taxon-name></italic> (CEL-Thai-359, Krabi, Thailand). <bold>A</bold> Mandible, whole view <bold>B</bold> First and second teeth of mandible. <bold>C</bold> Second and third teeth of mandible of another specimen. <bold>D</bold> Lower margin of mandible. <bold>E</bold> Distal part of mandibular palp. <bold>F</bold> Serrulate setae at distal margin of mandibular palp. <bold>G</bold> Labrum. <bold>H</bold> Cutting edge of labrum, middle part. Scale bars in μm.</p></caption><graphic xmlns:xlink="http://www.w3.org/1999/xlink" xlink:href="zookeys-914-001-g014.jpg" position="float" orientation="portrait" xlink:type="simple" id="oo_381890.jpg"><uri content-type="original_file" xlink:type="simple">https://binary.pensoft.net/fig/381890</uri></graphic></fig></tp:treatment-sec><tp:treatment-sec sec-type="distribution" id="SECID0EEGAI"><title>Distribution.</title><p>Java in Indonesia, Mergui Archipelago in Myanmar, Phuket and Krabi in Thailand.</p></tp:treatment-sec><tp:treatment-sec sec-type="remarks" id="SECID0EJGAI"><title>Remarks.</title><p><italic><tp:taxon-name><tp:taxon-name-part taxon-name-part-type="genus" reg="Octomeris">O.</tp:taxon-name-part> <tp:taxon-name-part taxon-name-part-type="species" reg="intermedia">intermedia</tp:taxon-name-part></tp:taxon-name></italic> collected in the present study represents the specimens described by <xref ref-type="bibr" rid="B27">Nilsson-Cantell (1921</xref>, <xref ref-type="bibr" rid="B30">1938</xref>) who collected <italic><tp:taxon-name><tp:taxon-name-part taxon-name-part-type="genus" reg="Octomeris">O.</tp:taxon-name-part> <tp:taxon-name-part taxon-name-part-type="species" reg="intermedia">intermedia</tp:taxon-name-part></tp:taxon-name></italic> from Java and the Mergui Archipelago; Phuket and Krabi are approximately 300 km south of the Mergui Archipelago. The morphology of our specimens fits the description in <xref ref-type="bibr" rid="B27">Nilsson-Cantell (1921</xref>, <xref ref-type="bibr" rid="B30">1938</xref>): the shell is depressed and has a sinuous junction between the tergum and scutum. The external shell morphology of <italic><tp:taxon-name><tp:taxon-name-part taxon-name-part-type="genus" reg="Octomeris">O.</tp:taxon-name-part> <tp:taxon-name-part taxon-name-part-type="species" reg="brunnea">brunnea</tp:taxon-name-part></tp:taxon-name></italic> and <italic><tp:taxon-name><tp:taxon-name-part taxon-name-part-type="genus" reg="Octomeris">O.</tp:taxon-name-part> <tp:taxon-name-part taxon-name-part-type="species" reg="intermedia">intermedia</tp:taxon-name-part></tp:taxon-name></italic> is very similar. Old and eroded specimens of <italic><tp:taxon-name><tp:taxon-name-part taxon-name-part-type="genus" reg="Octomeris">O.</tp:taxon-name-part> <tp:taxon-name-part taxon-name-part-type="species" reg="brunnea">brunnea</tp:taxon-name-part></tp:taxon-name></italic> have a sinuous junction line between scutum and tergum, which is one of the characteristics of <italic><tp:taxon-name><tp:taxon-name-part taxon-name-part-type="genus" reg="Octomeris">O.</tp:taxon-name-part> <tp:taxon-name-part taxon-name-part-type="species" reg="intermedia">intermedia</tp:taxon-name-part></tp:taxon-name></italic> described by <xref ref-type="bibr" rid="B27">Nilsson-Cantell (1921)</xref>. There are, however, several consistent diagnostic features between <italic><tp:taxon-name><tp:taxon-name-part taxon-name-part-type="genus" reg="Octomeris">O.</tp:taxon-name-part> <tp:taxon-name-part taxon-name-part-type="species" reg="intermedia">intermedia</tp:taxon-name-part></tp:taxon-name></italic> and <italic><tp:taxon-name><tp:taxon-name-part taxon-name-part-type="genus" reg="Octomeris">O.</tp:taxon-name-part> <tp:taxon-name-part taxon-name-part-type="species" reg="brunnea">brunnea</tp:taxon-name-part></tp:taxon-name></italic>. The shell of <italic><tp:taxon-name><tp:taxon-name-part taxon-name-part-type="genus" reg="Octomeris">O.</tp:taxon-name-part> <tp:taxon-name-part taxon-name-part-type="species" reg="intermedia">intermedia</tp:taxon-name-part></tp:taxon-name></italic> is much depressed in comparison to that of <italic><tp:taxon-name><tp:taxon-name-part taxon-name-part-type="genus" reg="Octomeris">O.</tp:taxon-name-part> <tp:taxon-name-part taxon-name-part-type="species" reg="brunnea">brunnea</tp:taxon-name-part></tp:taxon-name></italic>. The junction of the tergum and scutum in <italic><tp:taxon-name><tp:taxon-name-part taxon-name-part-type="genus" reg="Octomeris">O.</tp:taxon-name-part> <tp:taxon-name-part taxon-name-part-type="species" reg="intermedia">intermedia</tp:taxon-name-part></tp:taxon-name></italic> is sinuous, even at the young stage (except for very small individuals, RC-diameter &lt; 10 mm; Fig. <xref ref-type="fig" rid="F3">3</xref>). In contrast, young individuals of <italic><tp:taxon-name><tp:taxon-name-part taxon-name-part-type="genus" reg="Octomeris">O.</tp:taxon-name-part> <tp:taxon-name-part taxon-name-part-type="species" reg="brunnea">brunnea</tp:taxon-name-part></tp:taxon-name></italic> have a straight junction between the scutum and tergum, and this junction line becomes sinuous when the barnacles get older (Fig. <xref ref-type="fig" rid="F3">3</xref>). There are some variations in the number of spines (–2–4) on the region between the second and third teeth of mandibles in <italic><tp:taxon-name><tp:taxon-name-part taxon-name-part-type="genus" reg="Octomeris">O.</tp:taxon-name-part> <tp:taxon-name-part taxon-name-part-type="species" reg="brunnea">brunnea</tp:taxon-name-part></tp:taxon-name></italic> and <italic><tp:taxon-name><tp:taxon-name-part taxon-name-part-type="genus" reg="Octomeris">O.</tp:taxon-name-part> <tp:taxon-name-part taxon-name-part-type="species" reg="intermedia">intermedia</tp:taxon-name-part></tp:taxon-name></italic> (Fig. <xref ref-type="fig" rid="F15">15</xref>). But both species have similar range of variations and there are no diagnostic differences between the two species (Fig. <xref ref-type="fig" rid="F15">15</xref>). The maxillule of <italic><tp:taxon-name><tp:taxon-name-part taxon-name-part-type="genus" reg="Octomeris">O.</tp:taxon-name-part> <tp:taxon-name-part taxon-name-part-type="species" reg="brunnea">brunnea</tp:taxon-name-part></tp:taxon-name></italic> has very deep notches on the upper and lower 1/3 portions of the cutting edge dividing it into three distinct portions. While the maxillule of <italic><tp:taxon-name><tp:taxon-name-part taxon-name-part-type="genus" reg="Octomeris">O.</tp:taxon-name-part> <tp:taxon-name-part taxon-name-part-type="species" reg="intermedia">intermedia</tp:taxon-name-part></tp:taxon-name></italic> has shallow notches on the upper and lower 1/3 portions of the cutting margin looking more or less straight without being dividing into three distinct regions as in <italic><tp:taxon-name><tp:taxon-name-part taxon-name-part-type="genus" reg="Octomeris">O.</tp:taxon-name-part> <tp:taxon-name-part taxon-name-part-type="species" reg="brunnea">brunnea</tp:taxon-name-part></tp:taxon-name></italic>. Such differences are considered consistent based on observations of the additional three specimens from both species (Fig. <xref ref-type="fig" rid="F16">16</xref>).</p><fig id="F15" position="float" orientation="portrait"><object-id xmlns:xlink="http://www.w3.org/1999/xlink" content-type="doi" xlink:type="simple">10.3897/zookeys.914.49328.figure15</object-id><object-id xmlns:xlink="http://www.w3.org/1999/xlink" content-type="arpha" xlink:type="simple">F8F20338-7766-55BB-9083-81E86D88ACF1</object-id><label>Figure 15.</label><caption><p>Variation in the occurrence of small spines along the cutting edge of second and third teeth of mandibles in <italic><tp:taxon-name><tp:taxon-name-part taxon-name-part-type="genus" reg="Octomeris">O.</tp:taxon-name-part> <tp:taxon-name-part taxon-name-part-type="species" reg="intermedia">intermedia</tp:taxon-name-part></tp:taxon-name></italic> (A-C) (CEL-Thai-359, Krabi, Thailand) and <italic><tp:taxon-name><tp:taxon-name-part taxon-name-part-type="genus" reg="Octomeris">O.</tp:taxon-name-part> <tp:taxon-name-part taxon-name-part-type="species" reg="brunnea">brunnea</tp:taxon-name-part></tp:taxon-name></italic> (D-F) (CEL-KT-131, Hai Kou, Taiwan). Scale bars in μm.</p></caption><graphic xmlns:xlink="http://www.w3.org/1999/xlink" xlink:href="zookeys-914-001-g015.jpg" position="float" orientation="portrait" xlink:type="simple" id="oo_381891.jpg"><uri content-type="original_file" xlink:type="simple">https://binary.pensoft.net/fig/381891</uri></graphic></fig><fig id="F16" position="float" orientation="portrait"><object-id xmlns:xlink="http://www.w3.org/1999/xlink" content-type="doi" xlink:type="simple">10.3897/zookeys.914.49328.figure16</object-id><object-id xmlns:xlink="http://www.w3.org/1999/xlink" content-type="arpha" xlink:type="simple">9582A590-818F-5F93-8C17-DF1A181CA0CA</object-id><label>Figure 16.</label><caption><p>Consistent differences in the presences of shallow and deep notches on the cutting edge of <italic><tp:taxon-name><tp:taxon-name-part taxon-name-part-type="genus" reg="Octomeris">O.</tp:taxon-name-part> <tp:taxon-name-part taxon-name-part-type="species" reg="intermedia">intermedia</tp:taxon-name-part></tp:taxon-name></italic> (A-C) CEL-Thai-359, Krabi, Thailand) and <italic><tp:taxon-name><tp:taxon-name-part taxon-name-part-type="genus" reg="Octomeris">O.</tp:taxon-name-part> <tp:taxon-name-part taxon-name-part-type="species" reg="brunnea">brunnea</tp:taxon-name-part></tp:taxon-name></italic> (D-F) (CEL-KT-131, Hai Kou, Taiwan), respectively. The notches in <italic><tp:taxon-name><tp:taxon-name-part taxon-name-part-type="genus" reg="Octomeris">O.</tp:taxon-name-part> <tp:taxon-name-part taxon-name-part-type="species" reg="brunnea">brunnea</tp:taxon-name-part></tp:taxon-name></italic> are much deeper, and three distinct regions can be seen along the cutting edge. Scale bars in μm.</p></caption><graphic xmlns:xlink="http://www.w3.org/1999/xlink" xlink:href="zookeys-914-001-g016.jpg" position="float" orientation="portrait" xlink:type="simple" id="oo_381892.jpg"><uri content-type="original_file" xlink:type="simple">https://binary.pensoft.net/fig/381892</uri></graphic></fig><p><xref ref-type="bibr" rid="B27">Nilsson-Cantell (1921)</xref> has not state any deposition nor specimen number of type or paratype specimens of <italic><tp:taxon-name><tp:taxon-name-part taxon-name-part-type="genus" reg="Octomeris">O.</tp:taxon-name-part> <tp:taxon-name-part taxon-name-part-type="species" reg="intermedia">intermedia</tp:taxon-name-part></tp:taxon-name></italic>. The foreword section of <xref ref-type="bibr" rid="B27">Nilsson-Cantell (1921)</xref> stated majority of specimens in <xref ref-type="bibr" rid="B27">Nilsson-Cantell (1921)</xref> were obtained from collections in Swedish Imperial Museum in Stockholm, Sweden and Zoological Museum in Uppsala, Sweden. The specimens of <italic><tp:taxon-name><tp:taxon-name-part taxon-name-part-type="genus" reg="Octomeris">O.</tp:taxon-name-part> <tp:taxon-name-part taxon-name-part-type="species" reg="intermedia">intermedia</tp:taxon-name-part></tp:taxon-name></italic> are possibly housed in either one of the two museums above. Before checking the presences or absences of <italic><tp:taxon-name><tp:taxon-name-part taxon-name-part-type="genus" reg="Octomeris">O.</tp:taxon-name-part> <tp:taxon-name-part taxon-name-part-type="species" reg="intermedia">intermedia</tp:taxon-name-part></tp:taxon-name></italic> in museum collections in Sweden, the present study did not attempt to establish any neotypes of <italic><tp:taxon-name><tp:taxon-name-part taxon-name-part-type="genus" reg="Octomeris">O.</tp:taxon-name-part> <tp:taxon-name-part taxon-name-part-type="species" reg="intermedia">intermedia</tp:taxon-name-part></tp:taxon-name></italic> to avoid taxonomic confusion. The information of the COI gene in GenBank for <italic><tp:taxon-name><tp:taxon-name-part taxon-name-part-type="genus" reg="Octomeris">O.</tp:taxon-name-part> <tp:taxon-name-part taxon-name-part-type="species" reg="intermedia">intermedia</tp:taxon-name-part></tp:taxon-name></italic> is currently adequate for future studies to confirm identification of specimens collected.</p></tp:treatment-sec><tp:treatment-sec><!--Section generated to contain objects referenced in tp:taxon-treatment.--><fig id="F2" position="float" orientation="portrait"><object-id xmlns:xlink="http://www.w3.org/1999/xlink" content-type="doi" xlink:type="simple">10.3897/zookeys.914.49328.figure2</object-id><object-id xmlns:xlink="http://www.w3.org/1999/xlink" content-type="arpha" xlink:type="simple">4C061A9C-9715-58E0-AB6B-5F85C1C14D8F</object-id><label>Figure 2.</label><caption><p><bold>A</bold> Krabi, Thailand, showing <italic><tp:taxon-name><tp:taxon-name-part taxon-name-part-type="genus" reg="Octomeris">O.</tp:taxon-name-part> <tp:taxon-name-part taxon-name-part-type="species" reg="intermedia">intermedia</tp:taxon-name-part></tp:taxon-name></italic> at the overhang of an intertidal cave (indicated by white arrow). <bold>B</bold> Hey or Coral Island, Phuket, showing that <italic><tp:taxon-name><tp:taxon-name-part taxon-name-part-type="genus" reg="Octomeris">O.</tp:taxon-name-part> <tp:taxon-name-part taxon-name-part-type="species" reg="intermedia">intermedia</tp:taxon-name-part></tp:taxon-name></italic> occur on shaded rocks. <bold>C</bold><italic><tp:taxon-name><tp:taxon-name-part taxon-name-part-type="genus" reg="Octomeris">O.</tp:taxon-name-part> <tp:taxon-name-part taxon-name-part-type="species" reg="intermedia">intermedia</tp:taxon-name-part></tp:taxon-name></italic> can occupy up to 100% cover under a shaded rock in Thailand. <bold>D</bold><italic><tp:taxon-name><tp:taxon-name-part taxon-name-part-type="genus" reg="Octomeris">Octomeris</tp:taxon-name-part> <tp:taxon-name-part taxon-name-part-type="species" reg="intermedia">intermedia</tp:taxon-name-part></tp:taxon-name></italic>, showing partially eroded samples, with longitudinal furrows at the base of the shell plates. <bold>E</bold><italic><tp:taxon-name><tp:taxon-name-part taxon-name-part-type="genus" reg="Octomeris">O.</tp:taxon-name-part> <tp:taxon-name-part taxon-name-part-type="species" reg="intermedia">intermedia</tp:taxon-name-part></tp:taxon-name></italic>, eroded samples, showing shell with a smooth surface. <bold>F</bold><italic><tp:taxon-name><tp:taxon-name-part taxon-name-part-type="genus" reg="Octomeris">O.</tp:taxon-name-part> <tp:taxon-name-part taxon-name-part-type="species" reg="intermedia">intermedia</tp:taxon-name-part></tp:taxon-name></italic>, uneroded samples, showing longitudinal furrows on the surface. <bold>G</bold><italic><tp:taxon-name><tp:taxon-name-part taxon-name-part-type="genus" reg="Octomeris">O.</tp:taxon-name-part> <tp:taxon-name-part taxon-name-part-type="species" reg="brunnea">brunnea</tp:taxon-name-part></tp:taxon-name></italic> on Lanyu, Taiwan. Shell is more conical than <italic><tp:taxon-name><tp:taxon-name-part taxon-name-part-type="genus" reg="Octomeris">O.</tp:taxon-name-part> <tp:taxon-name-part taxon-name-part-type="species" reg="intermedia">intermedia</tp:taxon-name-part></tp:taxon-name></italic>. Eroded sample with smooth shell plates.</p></caption><graphic xmlns:xlink="http://www.w3.org/1999/xlink" xlink:href="zookeys-914-001-g002.jpg" position="float" orientation="portrait" xlink:type="simple" id="oo_381878.jpg"><uri content-type="original_file" xlink:type="simple">https://binary.pensoft.net/fig/381878</uri></graphic></fig><fig id="F3" position="float" orientation="portrait"><object-id xmlns:xlink="http://www.w3.org/1999/xlink" content-type="doi" xlink:type="simple">10.3897/zookeys.914.49328.figure3</object-id><object-id xmlns:xlink="http://www.w3.org/1999/xlink" content-type="arpha" xlink:type="simple">1FA0B63C-8D7D-58B2-93B9-B59EAB1DF124</object-id><label>Figure 3.</label><caption><p>Shape of the tergo-scutal junction (TS junction, indicated by arrows) of <italic><tp:taxon-name><tp:taxon-name-part taxon-name-part-type="genus" reg="Octomeris">Octomeris</tp:taxon-name-part> <tp:taxon-name-part taxon-name-part-type="species" reg="brunnea">brunnea</tp:taxon-name-part></tp:taxon-name></italic> (CEL-KT-131, Hai Kou, Taiwan) and <italic><tp:taxon-name><tp:taxon-name-part taxon-name-part-type="genus" reg="Octomeris">O.</tp:taxon-name-part> <tp:taxon-name-part taxon-name-part-type="species" reg="intermedia">intermedia</tp:taxon-name-part></tp:taxon-name></italic> (CEL-Thai-359, Krabi, Thailand) All specimens share the same scale bar.</p></caption><graphic xmlns:xlink="http://www.w3.org/1999/xlink" xlink:href="zookeys-914-001-g003.jpg" position="float" orientation="portrait" xlink:type="simple" id="oo_381879.jpg"><uri content-type="original_file" xlink:type="simple">https://binary.pensoft.net/fig/381879</uri></graphic></fig><fig id="F4" position="float" orientation="portrait"><object-id xmlns:xlink="http://www.w3.org/1999/xlink" content-type="doi" xlink:type="simple">10.3897/zookeys.914.49328.figure4</object-id><object-id xmlns:xlink="http://www.w3.org/1999/xlink" content-type="arpha" xlink:type="simple">89FE1EE8-9B3F-5E43-A585-FF5A024572B7</object-id><label>Figure 4.</label><caption><p><italic><tp:taxon-name><tp:taxon-name-part taxon-name-part-type="genus" reg="Octomeris">Octomeris</tp:taxon-name-part> <tp:taxon-name-part taxon-name-part-type="species" reg="brunnea">brunnea</tp:taxon-name-part></tp:taxon-name></italic> (CEL-KT-131, Hai Kou, Taiwan) and <italic><tp:taxon-name><tp:taxon-name-part taxon-name-part-type="genus" reg="Octomeris">O.</tp:taxon-name-part> <tp:taxon-name-part taxon-name-part-type="species" reg="intermedia">intermedia</tp:taxon-name-part></tp:taxon-name></italic> (CEL-Thai-359, Krabi, Thailand). <bold>A</bold><italic><tp:taxon-name><tp:taxon-name-part taxon-name-part-type="genus" reg="Octomeris">Octomeris</tp:taxon-name-part> <tp:taxon-name-part taxon-name-part-type="species" reg="brunnea">brunnea</tp:taxon-name-part></tp:taxon-name></italic>, young specimens showing the straight tergo-scutal junction and the inner and outer sides of left scutum and tergum. <bold>B</bold><italic><tp:taxon-name><tp:taxon-name-part taxon-name-part-type="genus" reg="Octomeris">O.</tp:taxon-name-part> <tp:taxon-name-part taxon-name-part-type="species" reg="brunnea">brunnea</tp:taxon-name-part></tp:taxon-name></italic>, older eroded specimen, showing the sinuous tergo-scutal junction and inner and outer sides of left scutum and tergum. <bold>C</bold><italic><tp:taxon-name><tp:taxon-name-part taxon-name-part-type="genus" reg="Octomeris">O.</tp:taxon-name-part> <tp:taxon-name-part taxon-name-part-type="species" reg="intermedia">intermedia</tp:taxon-name-part></tp:taxon-name></italic>. Very small individual (shell length &lt; 10 mm) showing the straight tergo-scutal margin and inner and outer sides of scutum and tergum. Note only very small individuals of <italic><tp:taxon-name><tp:taxon-name-part taxon-name-part-type="genus" reg="Octomeris">O.</tp:taxon-name-part> <tp:taxon-name-part taxon-name-part-type="species" reg="intermedia">intermedia</tp:taxon-name-part></tp:taxon-name></italic> have straight tergo-scutal margin. <bold>D</bold><italic><tp:taxon-name><tp:taxon-name-part taxon-name-part-type="genus" reg="Octomeris">O.</tp:taxon-name-part> <tp:taxon-name-part taxon-name-part-type="species" reg="intermedia">intermedia</tp:taxon-name-part></tp:taxon-name></italic>. Larger specimens, showing the sinuous tergo-scutal margin and inner and outer surfaces of scutum and tergum. Scale bars in mm.</p></caption><graphic xmlns:xlink="http://www.w3.org/1999/xlink" xlink:href="zookeys-914-001-g004.jpg" position="float" orientation="portrait" xlink:type="simple" id="oo_381880.jpg"><uri content-type="original_file" xlink:type="simple">https://binary.pensoft.net/fig/381880</uri></graphic></fig></tp:treatment-sec><ref-list><ref id="B28"><mixed-citation xmlns:xlink="http://www.w3.org/1999/xlink" xlink:type="simple"><person-group><name name-style="western"><surname>Nilsson-Cantell</surname><given-names>CA</given-names></name></person-group> (<year>1925</year>) Neue und wening bekannte Cirripedien aus den Musseen zu Stockholm und zu Uppsala. Arkiv för Zoologi, Stockholm 18A(3): 1–45.</mixed-citation></ref><ref id="B29"><mixed-citation xmlns:xlink="http://www.w3.org/1999/xlink" xlink:type="simple"><person-group><name name-style="western"><surname>Nilsson-Cantell</surname><given-names>CA</given-names></name></person-group> (<year>1932</year>) Cirripedien aus Japan, gesammelt von Dr. Smith, Dr. Haberer und Dr. Hilgendorf, in dem Berliner Museum aufbewahrt. Arkiv for Zoologi, Stockholm, 24A(4): 1–30.</mixed-citation></ref><ref id="B30"><mixed-citation xmlns:xlink="http://www.w3.org/1999/xlink" xlink:type="simple"><person-group><name name-style="western"><surname>Nilsson-Cantell</surname><given-names>CA</given-names></name></person-group> (<year>1938</year>) <article-title>Cirripeds from the Indian Ocean in the collection of the Indian Museum, Calcutta.</article-title><source>Memoirs of the Indian Museum</source><volume>13</volume>(<issue>1</issue>): <fpage>1</fpage>–<lpage>81</lpage>.</mixed-citation></ref><ref id="B18"><mixed-citation xmlns:xlink="http://www.w3.org/1999/xlink" xlink:type="simple"><person-group><name name-style="western"><surname>Hiro</surname><given-names>F</given-names></name></person-group> (<year>1939</year>) <article-title>Studies on the cirripedian fauna of Japan IV. Cirripeds of Formosa (Taiwan), with some geographical and ecological remarks on the littoral forms.</article-title><source>Memoirs of the College of Science, Kyoto Imperial University Series B</source><volume>15</volume>: <fpage>245</fpage>–<lpage>284</lpage>.</mixed-citation></ref><ref id="B34"><mixed-citation xmlns:xlink="http://www.w3.org/1999/xlink" xlink:type="simple"><person-group><name name-style="western"><surname>Pope</surname><given-names>EC</given-names></name></person-group> (<year>1965</year>) <article-title>A review of Australian and some Indomalayan <tp:taxon-name><tp:taxon-name-part taxon-name-part-type="family">Chthamalidae</tp:taxon-name-part></tp:taxon-name> (<tp:taxon-name><tp:taxon-name-part taxon-name-part-type="subphylum">Crustacea</tp:taxon-name-part></tp:taxon-name>: <tp:taxon-name><tp:taxon-name-part taxon-name-part-type="infraclass">Cirripedia</tp:taxon-name-part></tp:taxon-name>).</article-title><source>Proceedings of the Linnaean Society of New South Wales,</source><volume>90</volume>: <fpage>10</fpage>–<lpage>77</lpage></mixed-citation></ref><ref id="B19"><mixed-citation xmlns:xlink="http://www.w3.org/1999/xlink" xlink:type="simple"><person-group><name name-style="western"><surname>Jones</surname><given-names>DS</given-names></name></person-group> (<year>2012</year>) <article-title>Australian barnacles (<tp:taxon-name><tp:taxon-name-part taxon-name-part-type="infraclass">Cirripedia</tp:taxon-name-part></tp:taxon-name>: <tp:taxon-name><tp:taxon-name-part taxon-name-part-type="superorder">Thoracica</tp:taxon-name-part></tp:taxon-name>), distributions and biogeographical affinities.</article-title><source>Integrative and Comparative Biology</source><volume>52</volume>(<issue>3</issue>): <fpage>366</fpage>–<lpage>387</lpage>. <ext-link xlink:type="simple" ext-link-type="doi" xlink:href="10.1093/icb/ics100">https://doi.org/10.1093/icb/ics100</ext-link></mixed-citation></ref><ref id="B27"><mixed-citation xmlns:xlink="http://www.w3.org/1999/xlink" xlink:type="simple"><person-group><name name-style="western"><surname>Nilsson-Cantell</surname><given-names>CA</given-names></name></person-group> (<year>1921</year>) <article-title>Cirripeden-Studien. Zur Kenntnis der Biologie, Antomie und Systematic dieser Gruppe.</article-title><source>Zoologiska Bidrag Fran Uppsala</source><volume>7</volume>: <fpage>75</fpage>–<lpage>390</lpage>. <ext-link xlink:type="simple" ext-link-type="doi" xlink:href="10.5962/bhl.title.10682">https://doi.org/10.5962/bhl.title.10682</ext-link></mixed-citation></ref></ref-list></tp:taxon-treatment>
